# Supplementary material for: Functionalization of Biphenylcarbazole (CBP) with Siloxane-Hybrid Chains for Solvent-Free Liquid Materials
Source: Molecules. 2021 Dec 24;27(1):89. doi: 10.3390/molecules27010089 (PMC8746609; doi:10.3390/molecules27010089)
Supplement: Supplementary file 1 [file molecules-27-00089-s001.zip]

Archive with 1 entries (1 files):
- molecules-1486375-supplementary.pdf
